# Supplementary material for: Stimulation of Akt Phosphorylation and Glucose Transport by Metalloporphyrins with Peroxynitrite Decomposition Catalytic Activity
Source: Catalysts. Author manuscript; Available in PMC 2023 Aug 2. (PMC10138784; doi:10.3390/catal12080849)
Supplement: Table S1 Nitrated mouse protein [file NIHMS1889127-supplement-Table_S1_Nitrated_mouse_protein.xlsx]

## Sheet: Table S1 Nitrated mouse protein
Table S1. List of curated nitrated mouse proteins from DeepNitro database with molecular weights from UniProt database
DeepNitrodb ID	UniProt Accession	Name/Alias	mass, kDa
DeepNitroDB-10090-02670	P50153	Guanine nucleotide-binding protein G(I)/G(S)/G(O) subunit gamma-4;Gng4;Gngt4	8.405
DeepNitroDB-10090-01037	P63168	"Dynein light chain 1, cytoplasmic";8 kDa dynein light chain;DLC8;Dynein light chain LC8-type 1;Protein inhibitor of neuronal nitric oxide synthase;PIN;mPIN;Dynll1;Dlc1;Dncl1;Dnclc1	10.366
DeepNitroDB-10090-02669	P50114	Protein S100-B;S-100 protein beta chain;S-100 protein subunit beta;S100 calcium-binding protein B;S100b	10.728
DeepNitroDB-10090-02546	P01654	Ig kappa chain V-III region PC 2880/PC 1229	11.98
DeepNitroDB-10090-02676	P56387	Dynein light chain Tctex-type 3;Protein 91/23;T-complex-associated testis-expressed 1-like;Dynlt3;Tcte1l	12.958
DeepNitroDB-10090-02618	P18531	Ig heavy chain V region 3-6;Ig heavy chain V region M315;Ighv3-6;Gm16932	13.095
DeepNitroDB-10090-02808	Q9D855	Cytochrome b-c1 complex subunit 7;Complex III subunit 7;Complex III subunit VII;Ubiquinol-cytochrome c reductase complex 14 kDa protein;Uqcrb	13.527
DeepNitroDB-10090-02598	P10853	H2bc7 H2b-f Hist1h2bf; H2bc11 H2b-j Hist1h2bj; H2bc13 H2b-l Hist1h2bl; H2bc15 H2b-n Hist1h2bn	13.936
DeepNitroDB-10090-02331	O55042	Alpha-synuclein;Non-A beta component of AD amyloid;Non-A4 component of amyloid precursor;NACP;Snca;Syn	14.485
DeepNitroDB-10090-00280	P04117	"Fatty acid-binding protein, adipocyte";3T3-L1 lipid-binding protein;Adipocyte lipid-binding protein;ALBP;Adipocyte-type fatty acid-binding protein;A-FABP;AFABP;Fatty acid-binding protein 4;Myelin P2 protein homolog;P15;P2 adipocyte protein;Fabp4;Ap2	14.65
DeepNitroDB-10090-02620	P19783	"Cytochrome c oxidase subunit 4 isoform 1, mitochondrial";Cytochrome c oxidase polypeptide IV;Cytochrome c oxidase subunit IV isoform 1;COX IV-1;Cox4i1;Cox4;Cox4a	19.53
DeepNitroDB-10090-02182	Q9QUI0	Transforming protein RhoA;Rhoa;Arha;Arha2	21.782
DeepNitroDB-10090-01116	P85094	Isochorismatase domain-containing protein 2A;Isoc2a;Isoc2	22.417
DeepNitroDB-10090-02038	Q9DB20	"ATP synthase subunit O, mitochondrial";Oligomycin sensitivity conferral protein;OSCP;Atp5o;D12Wsu28e	23.364
DeepNitroDB-10090-00369	P09671	"Superoxide dismutase [Mn], mitochondrial";1.15.1.1;Sod2;Sod-2	24.603
DeepNitroDB-10090-02483	O08585	Clathrin light chain A;Lca;Clta	25.604
DeepNitroDB-10090-00404	P10649	Glutathione S-transferase Mu 1;2.5.1.18;GST 1-1;GST class-mu 1;Glutathione S-transferase GT8.7;pmGT10;Gstm1	25.97
DeepNitroDB-10090-00499	P17751	Triosephosphate isomerase;TIM;5.3.1.1;Triose-phosphate isomerase;Tpi1;Tpi	26.713
DeepNitroDB-10090-02563	P04370	Myelin basic protein;MBP;Myelin A1 protein;Mbp;Shi	27.168
DeepNitroDB-10090-02005	Q9D6J6	"NADH dehydrogenase [ubiquinone] flavoprotein 2, mitochondrial";1.6.5.3;1.6.99.3;NADH-ubiquinone oxidoreductase 24 kDa subunit;Ndufv2	27.285
DeepNitroDB-10090-02806	Q9CQV8	"14-3-3 protein beta/alpha, N-terminally processed";Protein kinase C inhibitor protein 1;KCIP-1;Ywhab	28.086
DeepNitroDB-10090-00961	P62259	14-3-3 protein epsilon;14-3-3E;Ywhae	29.174
DeepNitroDB-10090-00474	P16015	Carbonic anhydrase 3;4.2.1.1;Carbonate dehydratase III;Carbonic anhydrase III;CA-III;Ca3;Car3	29.366
DeepNitroDB-10090-02699	P67778	Prohibitin;B-cell receptor-associated protein 32;BAP 32;Phb	29.82
DeepNitroDB-10090-00911	P60202	Myelin proteolipid protein;PLP;Lipophilin;Plp1;Plp	30.077
DeepNitroDB-10090-02428	Q00623	Truncated apolipoprotein A-I;Apo-AI;ApoA-I;Apolipoprotein A1;ProapoA-I;Apoa1	30.616
DeepNitroDB-10090-00454	P14206	40S ribosomal protein SA;37 kDa laminin receptor precursor ;37LRP ;37 kDa oncofetal antigen;37/67 kDa laminin receptor ;LRP/LR ;67 kDa laminin receptor ;67LR ;Laminin receptor 1 ;LamR ;Laminin-binding protein precursor p40 ;L;Rpsa;Lamr1;P40-8	32.838
DeepNitroDB-10090-00120	O35678	Monoglyceride lipase;MGL;3.1.1.23 ;Monoacylglycerol lipase;MAGL;Mgll	33.388
DeepNitroDB-10090-01870	Q99LC5	"Electron transfer flavoprotein subunit alpha, mitochondrial";Alpha-ETF;Etfa	35.009
DeepNitroDB-10090-00449	P14094	Sodium/potassium-transporting ATPase subunit beta-1;Sodium/potassium-dependent ATPase subunit beta-1;Atp1b1;Atp4b	35.195
DeepNitroDB-10090-01046	P63330	Serine/threonine-protein phosphatase 2A catalytic subunit alpha isoform;PP2A-alpha;3.1.3.16;Ppp2ca	35.608
DeepNitroDB-10090-00484	P16858	Glyceraldehyde-3-phosphate dehydrogenase;GAPDH;1.2.1.12;Peptidyl-cysteine S-nitrosylase GAPDH;2.6.99.-;Gapdh;Gapd	35.81
DeepNitroDB-10090-02547	P01864	Ig gamma-2A chain C region secreted form;B allele	36.596
DeepNitroDB-10090-02442	Q61646	Haptoglobin beta chain;Zonulin;Hp	38.752
DeepNitroDB-10090-00295	P05064	Fructose-bisphosphate aldolase A;4.1.2.13;Aldolase 1;Muscle-type aldolase;Aldoa;Aldo1	39.356
DeepNitroDB-10090-00511	P18872	Guanine nucleotide-binding protein G(o) subunit alpha;Gnao1;Gna0;Gnao	40.085
DeepNitroDB-10090-02479	B2RSH2	Guanine nucleotide-binding protein G(i) subunit alpha-1;Adenylate cyclase-inhibiting G alpha protein;Gnai1;Gnai-1	40.361
DeepNitroDB-10090-02781	Q8BUE4	Apoptosis-inducing factor 2;1.-.-.-;Apoptosis-inducing factor homologous mitochondrion-associated inducer of death;Apoptosis-inducing factor-like mitochondrion-associated inducer of death;Aifm2;Amid	40.635
DeepNitroDB-10090-02488	O35652	LIM/homeobox protein Lhx8;LIM homeobox protein 8;L3;LIM/homeobox protein Lhx7;LIM homeobox protein 7;Lhx8;Lhx7	40.71
DeepNitroDB-10090-02196	Q9QYG0	Protein NDRG2;N-myc downstream-regulated gene 2 protein;Protein Ndr2;Ndrg2;Kiaa1248;Ndr2	40.789
DeepNitroDB-10090-00920	P60710	"Actin, cytoplasmic 1, N-terminally processed";Beta-actin;Actb	41.737
DeepNitroDB-10090-02420	P63268	"Actin, gamma-enteric smooth muscle";Alpha-actin-3;Gamma-2-actin;Smooth muscle gamma-actin;Actg2;Acta3;Actsg	41.877
DeepNitroDB-10090-00466	P15105	Glutamine synthetase;GS;6.3.1.2;Glutamate decarboxylase;4.1.1.15;Glutamate--ammonia ligase;Glul;Glns	42.12
DeepNitroDB-10090-02790	Q8R5C5	Beta-centractin;Actin-related protein 1B;ARP1B;Actr1	42.281
DeepNitroDB-10090-02482	O08530	Sphingosine 1-phosphate receptor 1;S1P receptor 1;S1P1;Endothelial differentiation G-protein coupled receptor 1;Lysophospholipid receptor B1;Sphingosine 1-phosphate receptor Edg-1;S1P receptor Edg-1;CD363;S1pr1;Edg1;Lpb1	42.639
DeepNitroDB-10090-01178	Q04447	Creatine kinase B-type;2.7.3.2;B-CK;Creatine kinase B chain;Ckb;Ckbb	42.713
DeepNitroDB-10090-01673	Q8QZT1	"Acetyl-CoA acetyltransferase, mitochondrial";2.3.1.9;Acetoacetyl-CoA thiolase;Acat1	44.816
DeepNitroDB-10090-02263	Q9WUQ2	Prolactin regulatory element-binding protein;Mammalian guanine nucleotide exchange factor mSec12;Preb;Sec12	45.437
DeepNitroDB-10090-02705	P70338	Zinc finger protein Gfi-1;Growth factor independent protein 1;Gfi1;Gfi-1	45.944
DeepNitroDB-10090-00303	P05201	"Aspartate aminotransferase, cytoplasmic";"cAspAT;2.6.1.1;2.6.1.3;Cysteine aminotransferase, cytoplasmic;Cysteine transaminase, cytoplasmic;cCAT;Glutamate oxaloacetate transaminase 1;Transaminase A";Got1	46.248
DeepNitroDB-10090-01968	Q9CZC8	Secernin-1;Scrn1;Kiaa0193	46.326
DeepNitroDB-10090-00642	P30275	"Creatine kinase U-type, mitochondrial";2.7.3.2;Acidic-type mitochondrial creatine kinase;Mia-CK;Ubiquitous mitochondrial creatine kinase;U-MtCK;Ckmt1	47.004
DeepNitroDB-10090-00487	P17182	Alpha-enolase;4.2.1.11;2-phospho-D-glycerate hydro-lyase;Enolase 1;Non-neural enolase;NNE;Eno1;Eno-1	47.141
DeepNitroDB-10090-00488	P17183	Gamma-enolase;4.2.1.11;2-phospho-D-glycerate hydro-lyase;Enolase 2;Neural enolase;Neuron-specific enolase;NSE;Eno2;Eno-2	47.297
DeepNitroDB-10090-00304	P05202	"Aspartate aminotransferase, mitochondrial";mAspAT;2.6.1.1;2.6.1.7;Fatty acid-binding protein;FABP-1;Glutamate oxaloacetate transaminase 2;Kynurenine aminotransferase 4;Kynurenine aminotransferase IV;Kynurenine--oxoglutarate transaminase 4;Kynu;Got2;Got-2	47.411
DeepNitroDB-10090-02778	Q80VM8	PNMA-like protein 1;Pnmal1	48.062
DeepNitroDB-10090-02659	P41588	Vasoactive intestinal polypeptide receptor 2;VIP-R-2;Pituitary adenylate cyclase-activating polypeptide type III receptor;PACAP type III receptor;PACAP-R-3;PACAP-R3;Vipr2	49.474
DeepNitroDB-10090-01504	Q7TMM9	Tubulin beta-2A chain;Tubb2a;Tubb2	49.907
DeepNitroDB-10090-01067	P68373	Tubulin alpha-1C chain;Alpha-tubulin 6;Alpha-tubulin isotype M-alpha-6;Tubulin alpha-6 chain;Tuba1c;Tuba6	49.909
DeepNitroDB-10090-01062	P68368	Tubulin alpha-4A chain;Alpha-tubulin 4;Alpha-tubulin isotype M-alpha-4;Tubulin alpha-4 chain;Tuba4a;Tuba4	49.924
DeepNitroDB-10090-02766	Q61644	Protein kinase C and casein kinase substrate in neurons protein 1;Syndapin-1;Pacsin1;Pacsin	50.575
DeepNitroDB-10090-02379	P21614	Vitamin D-binding protein;DBP;VDB;Gc-globulin;Group-specific component;Gc	53.6
DeepNitroDB-10090-02389	P31750	RAC-alpha serine/threonine-protein kinase;2.7.11.1;AKT1 kinase;Protein kinase B;PKB;Protein kinase B alpha;PKB alpha;Proto-oncogene c-Akt;RAC-PK-alpha;Thymoma viral proto-oncogene;Akt1;Akt;Rac	55.707
DeepNitroDB-10090-01592	Q8BVE3	V-type proton ATPase subunit H;V-ATPase subunit H;Vacuolar proton pump subunit H;Atp6v1h	55.855
DeepNitroDB-10090-01981	Q9D0K2	"Succinyl-CoA:3-ketoacid coenzyme A transferase 1, mitochondrial";2.8.3.5;3-oxoacid CoA-transferase 1;Somatic-type succinyl-CoA:3-oxoacid CoA-transferase;SCOT-s;Oxct1;Oxct;Scot	55.989
DeepNitroDB-10090-02403	P56477	Interferon regulatory factor 5;IRF-5;Irf5	56.005
DeepNitroDB-10090-02404	P56480	"ATP synthase subunit beta, mitochondrial";3.6.3.14;Atp5	56.3
DeepNitroDB-10090-02759	Q3UYC0	Protein phosphatase 1H;3.1.3.16;Ppm1h;Kiaa1157	56.38
DeepNitroDB-10090-02686	P61922	"4-aminobutyrate aminotransferase, mitochondrial";2.6.1.19;(S)-3-amino-2-methylpropionate transaminase;2.6.1.22;GABA aminotransferase;GABA-AT;Gamma-amino-N-butyrate transaminase;GABA transaminase;GABA-T;L-AIBAT;Abat;Gabat	56.452
DeepNitroDB-10090-00986	P62814	"V-type proton ATPase subunit B, brain isoform";V-ATPase subunit B 2;Endomembrane proton pump 58 kDa subunit;Vacuolar proton pump subunit B 2;Atp6v1b2;Atp6b2;Vat2	56.551
DeepNitroDB-10090-02487	O35633	Vesicular inhibitory amino acid transporter;GABA and glycine transporter;Solute carrier family 32 member 1;Vesicular GABA transporter;mVGAT;mVIAAT;Slc32a1;Vgat;Viaat	57.381
DeepNitroDB-10090-02715	Q02780	Nuclear factor 1 A-type;NF1-A;Nuclear factor 1/A;CCAAT-box-binding transcription factor;CTF;Nuclear factor I/A;NF-I/A;NFI-A;TGGCA-binding protein;Nfia	58.553
DeepNitroDB-10090-02698	P63328	Serine/threonine-protein phosphatase 2B catalytic subunit alpha isoform;3.1.3.16;CAM-PRP catalytic subunit;Calmodulin-dependent calcineurin A subunit alpha isoform;Ppp3ca;Calna	58.644
DeepNitroDB-10090-01174	Q03265	"ATP synthase subunit alpha, mitochondrial";Atp5a1	59.753
DeepNitroDB-10090-00349	P08551	Neurofilament light polypeptide;NF-L;68 kDa neurofilament protein;Neurofilament triplet L protein;Nefl;Nf68;Nfl	61.508
DeepNitroDB-10090-01130	P97427	Dihydropyrimidinase-related protein 1;DRP-1;Collapsin response mediator protein 1;CRMP-1;Unc-33-like phosphoprotein 3;ULIP-3;Crmp1;Dpysl1;Ulip3	62.168
DeepNitroDB-10090-00073	O08553	Dihydropyrimidinase-related protein 2;DRP-2;Unc-33-like phosphoprotein 2;ULIP-2;Dpysl2;Crmp2;Ulip2	62.278
DeepNitroDB-10090-02807	Q9CR40	Kelch-like protein 28;BTB/POZ domain-containing protein 5;Klhl28;Btbd5	64.125
DeepNitroDB-10090-02657	P40142	Transketolase;TK;2.2.1.1;P68;Tkt	67.63
DeepNitroDB-10090-00825	P50516	V-type proton ATPase catalytic subunit A;V-ATPase subunit A;3.6.3.14;V-ATPase 69 kDa subunit;Vacuolar proton pump subunit alpha;Atp6v1a;Atp6a1;Atp6a2;Atp6v1a1	68.326
DeepNitroDB-10090-00332	P07724	Serum albumin;Alb;Alb-1;Alb1	68.693
DeepNitroDB-10090-02381	P22437	Prostaglandin G/H synthase 1;1.14.99.1;Cyclooxygenase-1;COX-1;Prostaglandin H2 synthase 1;PGH synthase 1;PGHS-1;PHS 1;Prostaglandin-endoperoxide synthase 1;Ptgs1;Cox-1;Cox1	69.042
DeepNitroDB-10090-02842	Q9Z188	Dual specificity tyrosine-phosphorylation-regulated kinase 1B;2.7.12.1;Dyrk1b	69.178
DeepNitroDB-10090-01377	Q61656	Probable ATP-dependent RNA helicase DDX5;3.6.4.13;DEAD box RNA helicase DEAD1;mDEAD1;DEAD box protein 5;RNA helicase p68;Ddx5;Tnz2	69.29
DeepNitroDB-10090-01847	Q99JX7	Nuclear RNA export factor 1;Tip-associated protein;Tip-associating protein;mRNA export factor TAP;Nxf1;Tap	70.3
DeepNitroDB-10090-02846	P20029	78 kDa glucose-regulated protein;GRP-78;Heat shock 70 kDa protein 5;Immunoglobulin heavy chain-binding protein;BiP;Hspa5;Grp78	72.422
DeepNitroDB-10090-02780	Q8BN78	Transcriptional regulator Kaiso;Zinc finger and BTB domain-containing protein 33;Zbtb33;Kaiso	74.05
DeepNitroDB-10090-01556	Q8BH59	Calcium-binding mitochondrial carrier protein Aralar1;Mitochondrial aspartate glutamate carrier 1;Solute carrier family 25 member 12;Slc25a12;Aralar1	74.57
DeepNitroDB-10090-01356	Q60865	Caprin-1;Cytoplasmic activation- and proliferation-associated protein 1;GPI-anchored membrane protein 1;GPI-anchored protein p137;GPI-p137;p137GPI;Membrane component chromosome 11 surface marker 1;RNA granule;Caprin1;Gpiap;Gpiap1;Gpip137;M11s1;Rng105;G5E5	78.169
DeepNitroDB-10090-01747	Q91VD9	"NADH-ubiquinone oxidoreductase 75 kDa subunit, mitochondrial";1.6.5.3;1.6.99.3;Complex I-75kD;CI-75kD;Ndufs1	79.777
DeepNitroDB-10090-02330	O08908	Phosphatidylinositol 3-kinase regulatory subunit beta;PI3-kinase regulatory subunit beta;PI3K regulatory subunit beta;PtdIns-3-kinase regulatory subunit beta;Phosphatidylinositol 3-kinase 85 kDa regulatory subunit beta;PI3-kinase subunit p85-beta;PtdIns-;Pik3r2	81.266
DeepNitroDB-10090-02143	Q9JIS5	Synaptic vesicle glycoprotein 2A;Synaptic vesicle protein 2;Synaptic vesicle protein 2A;Calcium regulator SV2A;Sv2a;Kiaa0736;Sv2	82.647
DeepNitroDB-10090-02787	Q8K1M6	Dynamin-1-like protein;3.6.5.5;Dynamin family member proline-rich carboxyl-terminal domain less;Dymple;Dynamin-related protein 1;Dnm1l;Drp1	82.658
DeepNitroDB-10090-02723	Q08122	Transducin-like enhancer protein 3;ESG;Grg-3;Tle3;Esg	83.447
DeepNitroDB-10090-02786	Q8K0T0	Reticulon-1;Neuroendocrine-specific protein;Rtn1;Nsp	83.572
DeepNitroDB-10090-02758	Q3ULF4	Paraplegin;3.4.24.-;Spg7	85.996
DeepNitroDB-10090-02824	Q9QWH1	Polyhomeotic-like protein 2;mPH2;Early development regulatory protein 2;p36;Phc2;Edr2;Ph2	89.799
DeepNitroDB-10090-02779	Q80YV4	Pantothenate kinase 4;mPanK4;2.7.1.33;Pantothenic acid kinase 4;Pank4	91.522
DeepNitroDB-10090-02624	P21803	Fibroblast growth factor receptor 2;FGFR-2;2.7.10.1;Keratinocyte growth factor receptor;KGFR;CD332;Fgfr2;Bek;Ect1	91.984
DeepNitroDB-10090-02794	Q920Q4	Vacuolar protein sorting-associated protein 16 homolog;mVPS16;Vps16	94.928
DeepNitroDB-10090-02581	P08553	Neurofilament medium polypeptide;NF-M;160 kDa neurofilament protein;Neurofilament 3;Neurofilament triplet M protein;Nefm;Nef3;Nfm	95.916
DeepNitroDB-10090-02782	Q8CJG0	Protein argonaute-2;Argonaute2 ;mAgo2;3.1.26.n2 ;Argonaute RISC catalytic component 2;Eukaryotic translation initiation factor 2C 2 ;eIF-2C 2 ;eIF2C 2 ;Piwi/argonaute family protein meIF2C2;Protein slicer;Ago2;Eif2c2;Kiaa4215	97.304
DeepNitroDB-10090-00722	P39053	Dynamin-1;3.6.5.5;Dnm1;Dnm;Kiaa4093	97.803
DeepNitroDB-10090-02509	O88990	Alpha-actinin-3;Alpha-actinin skeletal muscle isoform 3;F-actin cross-linking protein;Actn3	103.043
DeepNitroDB-10090-01209	Q11011	Puromycin-sensitive aminopeptidase;PSA;3.4.11.14;Cytosol alanyl aminopeptidase;AAP-S;Npepps;Psa	103.325
DeepNitroDB-10090-00119	O35643	AP-1 complex subunit beta-1;Adaptor protein complex AP-1 subunit beta-1;Adaptor-related protein complex 1 subunit beta-1;Beta-1-adaptin;Beta-adaptin 1;Clathrin assembly protein complex 1 beta large chain;Golgi adaptor HA1/AP1 ad;Ap1b1;Adtb1	103.935
DeepNitroDB-10090-02052	Q9DBG3	AP-2 complex subunit beta;AP105B;Adaptor protein complex AP-2 subunit beta;Adaptor-related protein complex 2 subunit beta;Beta-2-adaptin;Beta-adaptin;Clathrin assembly protein complex 2 beta large chain;Plasma membrane adaptor;Ap2b1;Clapb1	104.583
DeepNitroDB-10090-02449	Q8R429	Sarcoplasmic/endoplasmic reticulum calcium ATPase 1;"SERCA1;SR Ca(2+)-ATPase 1;3.6.3.8;Calcium pump 1;Calcium-transporting ATPase sarcoplasmic reticulum type, fast twitch skeletal muscle isoform;Endoplasmic reticulum class 1/2 Ca(2+) ATPase";Atp2a1	109.425
DeepNitroDB-10090-00903	P58281	"Dynamin-like 120 kDa protein, form S1";3.6.5.5;Large GTP-binding protein;LargeG;Optic atrophy protein 1 homolog;Opa1	111.339
DeepNitroDB-10090-02709	P98063	Bone morphogenetic protein 1;BMP-1;3.4.24.19;Mammalian tolloid protein;mTld;Procollagen C-proteinase;PCP;Bmp1	111.666
DeepNitroDB-10090-01466	Q6PIC6	Sodium/potassium-transporting ATPase subunit alpha-3;Na(+)/K(+) ATPase alpha-3 subunit;3.6.3.9;Na(+)/K(+) ATPase alpha(III) subunit;Sodium pump subunit alpha-3;Atp1a3	111.692
DeepNitroDB-10090-00148	O55143	Sarcoplasmic/endoplasmic reticulum calcium ATPase 2;"SERCA2;SR Ca(2+)-ATPase 2;3.6.3.8;Calcium pump 2;Calcium-transporting ATPase sarcoplasmic reticulum type, slow twitch skeletal muscle isoform;Endoplasmic reticulum class 1/2 Ca(2+) ATPase";Atp2a2	114.858
DeepNitroDB-10090-00515	P19246	Neurofilament heavy polypeptide;NF-H;200 kDa neurofilament protein;Neurofilament triplet H protein;Nefh;Kiaa0845;Nfh	116.994
DeepNitroDB-10090-02647	P35441	Thrombospondin-1;Thbs1;Tsp	129.647
DeepNitroDB-10090-02445	Q8C196	"Carbamoyl-phosphate synthase [ammonia], mitochondrial";6.3.4.16;Carbamoyl-phosphate synthetase I;CPSase I;Cps1	164.618
DeepNitroDB-10090-01384	Q61838	Alpha-2-macroglobulin 35 kDa subunit;Alpha-2-macroglobulin;Alpha-2-M;Pzp;A2m	165.853
DeepNitroDB-10090-02793	Q91YM2	Rho GTPase-activating protein 35;Glucocorticoid receptor DNA-binding factor 1;Arhgap35;Grlf1;Kiaa1722	170.393
DeepNitroDB-10090-02772	Q6I6G8	E3 ubiquitin-protein ligase HECW2;"6.3.2.-;HECT, C2 and WW domain-containing protein 2;NEDD4-like E3 ubiquitin-protein ligase 2";Hecw2;Kiaa1301;Nedl2	176.235
DeepNitroDB-10090-02792	Q91YE5	Bromodomain adjacent to zinc finger domain protein 2A;Transcription termination factor I-interacting protein 5;TTF-I-interacting protein 5;Tip5;Baz2a;Kiaa0314;Tip5	209.618
DeepNitroDB-10090-02774	Q6ZQ93	Ubiquitin carboxyl-terminal hydrolase 34;3.4.19.12;Deubiquitinating enzyme 34;Ubiquitin thioesterase 34;Ubiquitin-specific-processing protease 34;Usp34;Kiaa0570;Murr2	408.214
